# Supplementary material for: Effects of Black Garlic Extract and Nanoemulsion on the Deoxy Corticosterone Acetate-Salt Induced Hypertension and Its Associated Mild Cognitive Impairment in Rats
Source: Antioxidants (Basel). 2021 Oct 13;10(10):1611. doi: 10.3390/antiox10101611 (PMC8533483; doi:10.3390/antiox10101611)
Supplement: Supplementary file 1 [file antioxidants-10-01611-s001.zip]

Archive with 1 entries (1 files):
- antioxidants-1377014-supplementary.pdf
